# Supplementary material for: Steatosis in South African women: How much and why?
Source: PLoS One. 2018 Jan 19;13(1):e0191388. doi: 10.1371/journal.pone.0191388 (PMC5774768; doi:10.1371/journal.pone.0191388)
Supplement: S1 Data — Data file containing all study data. (XLSX) [file pone.0191388.s001.xlsx]

## Sheet: Sheet1
	Tertiary Education 1 Not 0	Smoking No0 Current1 Ex2	Alcohol Y1 N0	Ethnicity Indian1 African2 White3	BMI	Age years	Weight kg	Height metres	Waist cm	Hip cm	WHR	Systolic mmHg	Diastolic mmHg	Total cholesterol mM	Triglyceride mM	LDL mM	HDL mM	Glucose mM	Metabolic Syndrome Yes1 No0	Insulin uIU/ml	HOMA	Total energy expenditure calories/day	Steps per day	Subcut fat cm3	Visceral fat cm3	Liver density	Spleen density	Liver:spleen ratio	NAFLD=1 None=0
1	1	0	0	2	25.66	28	68.6	1.635	77	111.5	0.690583	110	70	4.39	0.78	2.9	1.15	4.8	0	1	0.213333	2830	11362	389.13	50.29	64.9	47.7	1.36059	0
2	1	0	1	2	30.09	48	78	1.61	96	107	0.897196	130	80	5.18	1.17	3.1	1.6	5.8	1	6.62	1.70649	2471	8528	670.28	181.81	48.7	46.3	1.05184	0
3	0	1	0	2	35.12	54	78.2	1.492	94	116	0.810345	140	80	3.72	3.03	1.5	0.89	4.7	1	13.3	2.77822	3688	11171	610	305.49	55.5	38.5	1.44156	0
4	0	0	0	2	33.5	52	99.1	1.72	94	123	0.764228	100	70	4.33	1	2.4	1.5	4.6	0	2.77	0.566311	2646	9349	897.43	176.52	61.7	43.6	1.41514	0
5	1	0	0	2	40.79	65	98	1.55	105	115	0.913043	160	70	7.1	1.2	5.3	1.3	6	1			2632	6465	777.84	232.2	54.4	40.9	1.33007	0
6	1	0	0	2	21.55	24	53.8	1.58	67	95	0.705263	110	80	4.7	0.47	2	2.53	4.9	0	2.98	0.648978	2200	8782	227.57	30.12	61.9	43.8	1.41324	0
7	1	0	0	2	28	25	66.5	1.54	75	109.5	0.684932	110	60	3.71	0.68	1.53	1.9	4.8	0	4.27	0.910933	3340	13385	467.74	41.79	56.1	40.2	1.39552	0
8	1	0	0	2	30.4	24	76.7	1.59	97	105	0.92381	110	70	4.66	0.54	2.7	1.7	4.8	0	12.4	2.64533	2470	6649	489.67	66.66	71.7	55.6	1.28957	0
9	1	0	0	2	19.6	22	46.5	1.54	62	87	0.712644	90	60	3.6	0.3	1.4	2.1	4.5	0	3.91	0.782	1993	11647	160.4	25.24	71.3	48.5	1.4701	0
10	0	0	0	2	34.3	39	79.4	1.52	84	114	0.736842	126	94	4.33	0.6	2.55	1.51	4.2	0	11.9	2.22133	2636	9931	569.05	173.3	58.1	43.2	1.34491	0
11	0	0	0	2	26.1	54	66.1	1.59	77	107	0.719626	110	76	5	1.62	3	1.26	4.8	0	4.16	0.887467	3130	12820	393.52	48.09	61.7	45.8	1.34716	0
12	0	0	0	2	34.4	42	90.3	1.62	104	116.5	0.892704	118	84	3.77	1.21	2.2	1.04	4.5	0	12.5	2.5	3189	12439	684.28	152.03	55.8	51.3	1.08772	0
13	1	0	0	2	29.1	25	69.8	1.55	80	107	0.747664	100	60	3.71	0.73	2.1	1.28	4.7	0	6.94	1.44969	2806	13264	496.92	46.57	60.1	36.2	1.66022	0
14	1	0	0	2	25.16	34	68.6	1.64	74	105.5	0.701422	96	56	5.04	1.19	3.3	1.18	5	0	1	0.222222	2774	15926	307.31	86.25	65.2	49	1.33061	0
15	0	0	1	2	41.6	25	120.3	1.7	106	133	0.796992	120	84	4.11	1.77	1.9	1.41	3.8	0	33.2	5.60711	4503	10871	1044.01	163.17	58.2	45.3	1.28477	0
16	0	0	0	2	31.9	47	84.7	1.63	105	116	0.905172	180	110	3.26	0.86	1.4	1.51	5.2	0	3.2	0.739556	2684	7424	688.25	59.2	69.5	38.1	1.82415	0
17	1	0	0	2	25.5	25	59	1.52	73	100	0.73	124	68	4.83	0.95	3.2	1.13	5.3	0	2.66	0.626578	1908	8314	346.34	67.63	75.9	48.6	1.56173	0
18	1	0	0	2	33.9	21	85.8	1.59	89	117	0.760684	100	70	3.72	0.67	2	1.37	4.9	0	6.01	1.30884	3120	11770	713.5	86.52	69.2	45.2	1.53097	0
19	1	0	0	2	21.2	29	60.7	1.69	67	99	0.676768	110	70	4.56	0.46	2.32	2	5.35	0	3.49	0.829844	2213	5040	202.5	10.4	66.2	46.8	1.41453	0
20	1	0	0	2	29.9	43	88.5	1.73	91	113	0.80531	120	80	5.95	0.79	3.62	1.9	5.93	0	6.24	1.64459	2029	3792	442.6		63.6	47.9	1.32777	0
21	0	0	0	2	28.3	52	68	1.55	85	111	0.765766	130	80	4.95	0.58	3.53	1.15	5.24	1	1	0.232889	2211	13354	372.1	116.9	71.5	47.3	1.51163	0
22	1	0	0	2	31.7	53	80	1.59	95	107	0.88785	150	100	5.84	0.95	4.11	1.3	5.15	0	3.54	0.810267	2470	7253	325.4	146.8	57.9	43	1.34651	0
23	0	0	1	2	30.28	28	73.7	1.56	86.5	111	0.779279	120	80	3.42	0.71	2.21	0.89	4.82	0	3	0.642667	3252	17243	394.8	21.3	65.7	47.7	1.37736	0
24	0	0	0	2	46.9	47	100.1	1.46	117	130	0.9	150	94	3.9	1.71	2.2	0.9	5.79	1	7.53	1.93772	3522	14074	643.4	254.2	52.5	38.15	1.37615	0
25	1	0	1	2	27.18	36	54.8	1.42	69	97	0.71134	110	76	4.71	0.6	2.66	1.7	3.49	0	1	0.155111	1773	4057	188.2	8	54.4	49.6	1.09677	0
26	0	0	1	2	36.1	29	90.2	1.58	93	110	0.845455	150	110	4.14	0.9	1.9	1.8	4.49	0	10.9	2.17516	2207	6876	449.3	96.9	56.6	46.9	1.20682	0
27	1	0	1	2	23.75	23	59.3	1.58	84	94	0.893617	110	70	4.59	0.43	2.79	1.6	5.11	0	1	0.227111	3204	22443	191.5	6.5	56.5	44.2	1.27828	0
28	1	0	0	2	34.5	52	92.8	1.64	107	117	0.91453	120	80	5.16	0.8	3.3	1.5	5.27	0	11.2	2.62329	3134	12212	433.9	109.9	49	43	1.13953	0
29		0	0	2	24.1	35	58.9	1.56	72.5	103.5	0.700483	120	70	6.7	0.83	4.8	1.5	5.39	0	1	0.239556	2209	9216	182.9	28.6	60.7	53.3	1.13884	0
30
31
32
33
34	1	0	0	1	20.97	37	53.7	1.6	78	89	0.876404	100	60	4.53	0.47	2.7	1.61	4.6	0	8.74	1.78684	2277	13974	234.4	44.7	59.1	41.5	1.4241	0
35	1	0	0	1	16.4	28	37	1.5	62	81	0.765432	96	60	5.35	0.49	2.9	2.24	4.5	0	3.9	0.78			137	31.33	58.7	50	1.174	0
36	1	0	0	1	25.87	39	67.9	1.62	87	92	0.945652	120	76	5.12	1.12	3.4	1.19	4.5	0	16.8	3.36	2021	2731	516	186	56.5	39.5	1.43038	0
37	1	0	0	1	21.39	26	47.5	1.49	70	92	0.76087	100	68	5.67	0.89	4.1	1.19	3.2	0	18.8	2.67378	1809	7118	360.06	52.26	48.3	57.5	0.84	1
38	1	0	0	1	31.84	26	77.5	1.56	83.5	108.5	0.769585	118	80	3.04	1.11	1.4	1.14	4.4	0	9.52	1.86169	2085	5857	648.1	129.3	60.6	48.3	1.25466	0
39	0	0	0	1	26.5	23	54.2	1.43	72	102	0.705882	108	70	4.77	0.49	3.2	1.37	4.8	0	4.2	0.896	2122	7070	496.45	54.5	68.1	42.4	1.60613	0
40	1	0	0	1	20.1	40	44.2	1.48	67	94	0.712766	125	78	4.31	1.02	2.4	1.45	4.6	0	3.27	0.668533	2088	12877	137.52	18.9	65	45	1.44444	0
41	0	0	0	1	23.73	35	58.5	1.57	82	102	0.803922	120	82	4.96	0.43	3.1	1.68	4.7	0	2.63	0.549378	2080	6588	549	64.7	62	46.6	1.33047	0
42	0	0	0	1	19.47	37	44.7	1.515	71	88	0.806818	112	78	4.12	0.73	2.3	1.53	4.9	0	5.69	1.23916	2453	13025	255.99	42.67	65.5	51.5	1.27184	0
43	0	0	0	1	28.9	34	89.2	1.755	103.5	120.5	0.858921	151	106	5.34	1.91	3.1	1.4	5	1	19.7	4.37778	2333	6594	626.68	214.92	55.3	45	1.22889	0
44	1	0	0	1	26.92	48	63.2	1.532	88	101.7	0.86529	165	81	5.29	1.59	2.6	1.96	4.6	0	8.4	1.71733	2830	13916	260.08	80.57	67.7	54.4	1.24449	0
45	1	0	0	1	22.1	42	51.5	1.525	72	99	0.727273	113	80	4.72	0.53	1.7	2.81	4.3	0	8.04	1.53653	2143	8226	434.96	92.77	73.7	51.79	1.42305	0
46	0	0	0	1	25.4	56	54.9	1.47	85.5	99.5	0.859296	158	83	4.69	1.79	2.5	1.32	6.2	1	6.29	1.73324			251.72	225.25	16.2	44	0.368182	1
47	1	0	0	1	26.7	33	59.5	1.491	90.4	97	0.931959	109	76	4.36	0.83	2.4	1.57	4.8	0	8.63	1.84107			575	143.71	35.29	43.09	0.818984	1
48	0	0	0	1	22.7	38	64.5	1.685	91.1	97.2	0.937243	128	85	4.3	1.85	1.6	1.83	4.4	1	6.72	1.31413	2394	6449	386.21	64.3	59.2	45	1.31556	0
49	1	0	0	1	37.66	50	82.5	1.48	105.5	115	0.917391	130	86	4.37	1.06	2.6	1.24	6.6	1	17.8	5.22133	2872	9774	386.08	274.1	47.3	40.6	1.16502	0
50	0	0	0	1	24.2	49	56.2	1.522	82.5	103.5	0.797101	104	76	4.2	0.4	2.1	1.95	4.2	0	1	0.186667	2246	6087	530.82	75.34	63.4	46	1.37826	0
51	1	0	0	1	22.65	40	58	1.6	64	95	0.673684	106	60	5.7	0.9	1.4	3.9	4.6	0	4.8	0.981333	2709	11338	424.32	111.1	66.5	44	1.51136	0
52	1	0	0	1	25.16	42	63.5	1.595	79	102	0.77451	110	76	3.96	0.74	2.3	1.3	4.6	0	2.06	0.421156	2391	11013	254.13	42.49	66.2	54.2	1.2214	0
53	0	0	1	1	28.8	43	70.3	1.56	89.5	99	0.90404	124	88	6.28	2.26	4.3	0.94	5	1	14.1	3.13333	2513	9371	532.98	256.41	59.5	48.4	1.22934	0
54	0	0	0	1	35.4	36	93	1.62	103	123	0.837398	116	80	4.78	1.34	3	1.12	4.9	0	5.51	1.19996	3713	11648	724.25	117.19	54	43.8	1.23288	0
55	1	0	0	1	16.8	23	36.8	1.48	58.3	79	0.737975	104	60	3.99	0.48	2.1	1.71	4.5	0	12.5	2.5	1787	11114	108.8	32.48	69.52	53.85	1.29099	0
56	1	0	0	1	27.65	57	70.8	1.6	87.5	105	0.833333	140	80	7.44	2.09	5.2	1.21	5.3	1	10.6	2.49689	2838	10609	342.35	208.9	72.99	50.4	1.44821	0
57	1	0	0	1	25.5	36	71	1.67	87	109	0.798165	120	80	4.63	0.85	3	1.21	4.8	0	4.61	0.983467	2366	5847	282.24	84.21	63.2	51.8	1.22008	0
58	1	0	0	1	22.2	31	62	1.67	83	96	0.864583	116	86	3.73	0.66	1.9	1.5	4.8	0	7.3	1.55733	1904	4414	192.12	46.21	64.1	47.6	1.34664	0
59	1	0	1	1	17.5	24	44.9	1.6	61	87	0.701149	110	70	5.17	0.51	2.76	2.18	5	0	6.71	1.49111	1676	6194	150.13	25.76	72.5	60.05	1.20733	0
60	1	1	1	1	23.5	27	56.5	1.55	72.5	97	0.747423	112	80	6.54	1.39	3.41	2.5	4.9	0	14.7	3.20133	1884	5052	440.09	71.42	63.5	53.95	1.17702	0
61	1	1	0	1	22.5	21	53.4	1.54	67	98	0.683673	114	76	4.88	1.41	2.58	1.66	4.3	0	11.6	2.21689	1803	7426	285.4	43.8	62.4	49	1.27347	0
62	1	0	0	1	21.5	36	49	1.51	72	94	0.765957	131	94	3.48	1.1	1.94	1	6.1	1	6.01	1.62938	2140	11459	196.9	56.1	65.3	50.8	1.28543	0
63	1	0	0	1	21.2	30	55	1.61	71	96	0.739583	102	70	3.71	0.88	1.64	1.67	4.35	0	5.26	1.01693	2150	10772	167.26	12.53	59.3	53.9	1.10019	0
64	0	0	1	1	20.7	27	50.4	1.56	65	87	0.747126	100	70	6.04	0.65	3.25	2.49	4.65	0	4.59	0.9486	1872	6009	187	9	66.6	48.5	1.3732	0
65	0	0	0	1	38.8	54	85.2	1.49	102	118	0.864407	140	90	7.36	4.61	3.92	1.36	10.35	1			1761	3797	436.5	215.4	39	48	0.8125	1
66	0	0	0	1	27.9	35	69.8	1.58	75	106	0.707547	120	74	4.81	0.6	2.94	1.6	4.78	0	2.97	0.63096	2736	11742	361.8	44.6	61.3	45	1.36222	0
67	1	0	0	1	25.7	48	60.8	1.53	93	96	0.96875	120	70	5.34	1.12	3.47	1.36	5.06	0	10.5	2.36133	2537	11431	410.4	114.9	70.5	51.2	1.37695	0
68		0	0	1	19.9	66	46	1.52	72	87	0.827586	121	80	5.99	0.92	3.97	1.59	5.58	0	17.6	4.3648	1823	5392	219.7	74.4	69.6	61.5	1.13171	0
69		0	0	1	20.7	52	60	1.7	82	99	0.828283	125	80	5.59	1.22	3.78	1.25	5.87	1	19.6	5.11342	1602	5126	236.9	115	52.8	51.9	1.01734	0
70		0	1	1	26.13	39	63.6	1.56	90	98	0.918367	110	70	5.1	1.63	2.84	1.51	4.27	0	4.88	0.926116	2912	10824	320.2	94.4	55.8	48.4	1.15289	0
71		0	0	1	29.4	42	71.5	1.56	70	108	0.648148	110	60	4.35	0.82	2.85	1.13	4.7	0	5.12	1.06951	2014	5766	363.9	45.9	64.9	53.7	1.20857	0
72		0	0	1	27.2	51	58	1.46	79	94	0.840426	120	70	4.12	1.49	2.63	0.81	4.6	0	5.27	1.07742	2109	7046	278.1	125.2	58.9	53.3	1.10507	0
73		0	0	1	22.9	40	64	1.67	77	100	0.77	90	60	4.97	1.03	2.98	1.52	4.6	0	1	0.204444	1753	5934	235.2	65.4	64.3	55	1.16909	0
74		0	0	1	23.6	43	56	1.54	85	100	0.85	100	60	5.68	1.15	3.76	1.4	5.1	0	15.1	3.42267	2011	11245	306.6	96.1	59.7	50.8	1.1752	0
75		0	0	1	30.4	27	74	1.56	90	109	0.825688	130	90	4.53	1.01	2.64	1.43	5.6	1	9.51	2.36693	3168	9362	370.1	94.1	21.7	54.1	0.401109	1
76		0	0	1	35.6	33	89	1.58	98	122	0.803279	130	90	4.41	2.06	2.53	0.94	5	1	11.2	2.48889	3345	9641	480.6	167.7	55.1	52.1	1.05758	0
77		0	0	1	31	54	68	1.48	103	114	0.903509	150	90	4.14	0.65	2.41	1.43	4.8	0	5.31	1.1328			412.9	123.4	51.5	48.2	1.06846	0
78		0	0	1	25.8	49	67	1.61	89	103	0.864078	110	80	4.75	1.94	2.64	1.23	5	1	16.4	3.64444	3615	10574	413	135.5	41.6	46.8	0.888889	1
79		0	0	1	25.2	24	68	1.64	78	95	0.821053	120	80	5.88	1.56	3.65	1.52	4.7	0	11.8	2.46489	2331	9986	411.1	123.3	54.5	50.1	1.08782	0
80		0	0	1	23.2	44	64	1.66	81	105	0.771429	125	90	4.45	0.87	2.61	1.44	5	0	5.18	1.15111	2781	9365	365.6	109.3	51.3	47.3	1.08457	0
81		0	0	1	29.75	55	75.2	1.59	100	102	0.980392	150	90	2.85	1.66	0.9	1.2	7.3	1	14.3	4.63956	2432	8492	493	214.1	24.2	48.3	0.501035	1
82
83
84
85	1	0	1	3	27.81	31	72.1	1.61	86	103	0.834951	130	80	4.56	0.65		1.43	4.4	0			2154	6866	305.4	98.5	62.3	49	1.27143	0
86	1	0	1	3	22.79	23	70.7	1.761	73.5	104	0.706731	110	60	5.77	1.45		1.82	4.6	0			2227	7597	292	46.3	57.4	44.8	1.28125	0
87	0			3	27.2	46	87.3	1.79	79	110	0.718182	120	70	6.45	0.78	4.1	1.91	4.5	0	2.3	0.46	2504	7439	307.59	41.69	70	52	1.34615	0
88	1	1	1	3	27.55	57	66.2	1.55	83.5	102	0.818627	100	60	6.6	0.77	5.2	1.33	4.2	0	15.4	2.87467	2058	6799	368.68	79.49	60.6	53.6	1.1306	0
89	0	0	0	3	27.8	37	72.9	1.62	82	111	0.738739	110	60	5.25	1.53	3.1	1.5	4.9	0	7.56	1.6464	2042	5719	516.2	116.33	65.8	47.3	1.39112	0
90	1	0	0	3	30.3	47	72.9	1.55	87	111	0.783784	106	70	3.35	0.34	1.5	1.67	4.5	0	9.81	1.962	2436	9041	677.65	300.39	40.97	46.3	0.884881	1
91	1	0	0	3	21.7	23	59.8	1.66	67	97	0.690722	106	74	4.75	1.54	2.3	1.8	5.3	0	7.74	1.8232	2743	11799	132.8	22.5	61.2	57.3	1.06806	0
92	1	0	0	3	19.2	28	58	1.74	65	96	0.677083	114	70	3.63	0.77	1.5	1.34	5.4	0	6.67	1.6008	2179	9276	134.12	13.59	72	54.45	1.32231	0
93	0	0	1	3	21	20	58	1.66	68	94	0.723404	120	70	3.73	0.55	2.4	1.13	5.3	0	10.1	2.37911	2270	6464	101.98	27.12	69.9	55.16	1.26722	0
94	0	0	1	3	22.9	23	64	1.67	78	101	0.772277	130	90	6.54	2.33	3.6	1.9	4.5	0	22.8	4.56	2592	9692	357.73	37.47	57.9	49.3	1.17444	0
95	1	0	1	3	30.35	64	74.8	1.6	61	108	0.564815	110	70	6.7	0.8	4.5	1.8	4.1	0	6.6	1.20267	2830	13487	594.8	180.4	64.7	46	1.40652	0
96	1	0	1	3	21	28	55.2	1.62	65	94	0.691489	100	60	5.48	1.27	3.4	1.48	4.5	0	7.59	1.518	2008	7704	200.49	33.49	66.3	52	1.275	0
97	1	0	1	3	27.7	21	66.6	1.55	80	98.5	0.812183	106	70	4.28	0.73	3.1	1.14	3	0	18.8	2.50667	2491	9279	448	33	65.3	57.2	1.14161	0
98	1	0	1	3	25.7	27	70	1.65	80	102	0.784314	120	78	3.2	1.01	0.9	1.83	4.4	0	6.8	1.32978	2494	9963	288.24	28.78	65.8	49.45	1.33064	0
99	1	1	1	3	22.6	27	59.4	1.62	75	97	0.773196	130	84	4.4	1.12	1.9	2.03	4.6	0	5.36	1.09582	2475	7686	225.8	18	66	51.8	1.27413	0
100	1	0	1	3	24.3	27	62.1	1.6	73	96	0.760417	114	80	4.32	1.61	1.8	1.8	4.7	0	8.8	1.83822			257.1	17.3	60.6	48.7	1.24435	0
101	1	0	1	3	35.7	28	88	1.57	89	116	0.767241	124	76	4.28	0.97	2.9	0.91	5.2	0	18.4	4.25244	2093	7360	382.69	68.4	54.8	53.5	1.0243	0
102	1	0	0	3	28	53	67.3	1.54	83	103	0.805825	150	80	5.86	1.05	3.6	1.76	5.4	0	10.2	2.448	3445	14060	373.6	142.6	66.6	52.3	1.27342	0
103	1	0	1	3	21.07	37	58.7	1.67	69	94	0.734043	118	70	4.88	1.16	2.8	1.57	4.5	0	4.74	0.948	2544	12635	105.5	19.8	71.7	56.1	1.27807	0
104	1	0	1	3	19.7	28	60.4	1.75	69.5	101	0.688119	110	60	4.94	0.9	2.6	1.98	5	0	7.4	1.64444	1965	6278	195.9	39.8	69	53	1.30189	0
105	1	0	1	3	19.48	25	52.4	1.64	72.5	92.5	0.783784			5.34	0.96	2.8	2.13	5		8.14	1.80889	2336	8409	159.9	12.8	60.1	48.7	1.23409	0
106	1	1	1	3	31.35	28	81.2	1.61	89	112	0.794643	112	80	4.83	0.97	2.7	1.67	5.1	0	12.9	2.924	2862	11161	691.6	100.6	66.4	47.2	1.40678	0
107	1	0	0	3	23.3	52	65	1.67	77	102	0.754902	106	74	7.6	1.43	5.24	1.73	7.73	0	2.84	0.975698	1524	4497	324.5	7.3	69.1	50.3	1.37376	0
108	1	2	1	3	26.2	63	70.5	1.64				146	76	4.56	1.37	2.39	1.56	4.72		3.34	0.700658	2212	8596	318.57	150.79	58.9	46.2	1.27489	0
109	1	0	1	3	28.8	24	75.7	1.62	85	109.5	0.776256	118	70	3.5	0.62	2.02	1.2	4.58	0	3.06	0.62288	1804	4965	418.6	42.19	66.2	45.65	1.45016	0
110	0	2	1	3	26.2	35	77.5	1.72	80	107.5	0.744186	110	76	4.53	1.24	2.56	1.4	4.7	0	1	0.208889	2159	6908	278.2	46.3	67.4	47.9	1.4071	0
111	0	2	1	3	31.56	33	88	1.67	86.5	115	0.752174	112	70	5.9	1.46	3.31	1.92	5.71	0	8.95	2.27131	2297	6897	392.2	85.1	41.1	41.2	0.997573	1
112		0	1	3	26.14	61	60.4	1.52	83	95	0.873684	120	80	5.59	1.45	3.18	1.75	5.1	0	4.12	0.933867	2167	9729	409.4	179.7	59.2	46.8	1.26496	0
113		0	1	3	28.6	61	75.3	1.62	97	106	0.915094	105	60	4.23	0.97	2.39	1.4	5	0	3.17	0.704444	2652	9973	518.5	143.8	47.4	45.2	1.04867	0
